# Supplementary material for: A limbic circuitry involved in emotional stress-induced grooming
Source: Nat Commun. 2020 May 8;11:2261. doi: 10.1038/s41467-020-16203-x (PMC7210270; doi:10.1038/s41467-020-16203-x)
Supplement: Supplementary file 7 — Source Data [file 41467_2020_16203_MOESM7_ESM.zip]

Archive with 3 entries (2 files):
- Source Data File.xlsx
- __MACOSX/
- __MACOSX/._Source Data File.xlsx
