# Supplementary material for: A limbic circuitry involved in emotional stress-induced grooming
Source: Nat Commun. 2020 May 8;11:2261. doi: 10.1038/s41467-020-16203-x (PMC7210270; doi:10.1038/s41467-020-16203-x)
Supplement: Supplementary file 7 — Source Data [file 41467_2020_16203_MOESM7_ESM.zip › Source Data File.xlsx]

## Sheet: Fig. 1a
Fig.1a Grooming time (s)
Control	Restraint
79	437
137	291
202	427
0	359

## Sheet: Fig. 1b
Fig.1b Normalized fluorescence intensity (%)
	Control	LSv	Control	LSd
mouse1	92.1243	147.419	104.221	114
mouse2	94.5747	157.207	96.5051	104.59
mouse3	100.89	137.52	85.3434	119.052
mouse4	116.541	139.631	109.074	89.546

## Sheet: Fig. 1d
Fig.1d Grooming time (s)
	Pre5min	ON5min	Post5min
mouse1	13	273	11
mouse2	0	244	6
mouse3	0	226	0
mouse4	2	172	0
mouse5	30	117	0
mouse6	3	115	4
mouse7	0	94	0
mouse8	29	90	0

## Sheet: Fig. 1e
	Fig.1e Delay time (s)		Fig.1e Time spent on Arousal and Grooming (%)
	LSv_Arousal Delay	LSv_Grooming Delay	Arousal Time	Grooming Time
mouse1	4.4	28.2	34	38.3333
mouse2	2.4	25.4	17	75.3333
mouse3	1.4	17	23.6667	81.3333
mouse4	1	37.3	29	54
mouse5	2	18	14.6667	91
mouse6	4	33.2	22.3333	39
mouse7	7.9	39.8	10.3333	30
mouse8	3.8	30.2	36.9667	31.3333

## Sheet: Fig. 1f
Fig.1f Grooming time (s)
	Social grooming			Self-grooming
Pre5min	1	0	0	6.12	1	2
ON5min	0	1	1	99.57	99.67	87.17
Post5min	0	0	0	2.13	3.21	0

## Sheet: Fig. 1g
Fig.1g Grooming time (s)
	LSv				LSd
Pre5min	47	0	10	2	0	1	0	1
ON5min	120	233	157	141	0	0	0	2
Post5min	0	2	3	1	2	0	0	1

## Sheet: Fig. 1h
Fig.1h Grooming time (s)
	LSv unilateral					LSv bilateral
Pre5min	1	0	2	4	2	2	1	0	5
ON5min	123	156	198	141	162	167	192	203	219
Post5min	0	2	1	0	7	1	0	3	1

## Sheet: Fig. 2f
Fig.2f Grooming time (s)
	Pre5min	ON5min	Post5min
mouse1	0	147	108
mouse2	0	194	43
mouse3	50	135	22.79
mouse4	67	132	0
mouse5	52	137	7.3

## Sheet: Fig. 2g
	Fig.2g Delay time (s)		Fig.2g Time spent on Arousal and Grooming (%)
	VS-LSv_Arousal Delay	VS-LSv_Grooming Delay	VS-LSv_Arousal	VS-LSv_Grooming
mouse1	1.2	71	16.8667	49
mouse2	0.9	43	34.6667	64.6667
mouse3	22.4	47	15.9667	45
mouse4	2.6	57	25.7	44
mouse5	8.3	89	13.7333	45.6667

## Sheet: Fig. 2i
Fig.2i Grooming time (s)
	Pre5min	ON5min	Post5min
mouse1	0	113	0
mouse2	0	179	0
mouse3	1	180	2
mouse4	40	89	1
mouse5	3	169	5
mouse6	0	94	6
mouse7	16	83	13

[truncated: 44 more sheets: Fig. 2j, Fig. 3b, Fig. 3c, Fig. 3e, Fig. 3f, Fig. 4d, Fig. 4e, Fig. 4f, Fig. 5b, Fig. 5c, Fig. 5d, Fig. 5e, Fig. 6a, Fig. 6b, Fig. 6c, Fig. 8b, Fig. 8c, Fig. 8d, Fig. 8e, Fig. 8f …]
